# Supplementary material for: Does Heavy-Resistance Training Improve Mobility and Perception of Quality of Life in Older Women?
Source: Biology (Basel). 2022 Apr 20;11(5):626. doi: 10.3390/biology11050626 (PMC9137969; doi:10.3390/biology11050626)
Supplement: Supplementary file 1 [file biology-11-00626-s001.zip]

Archive with 1 entries (1 files):
- biology-1669720-supplementary.pdf
